# Supplementary material for: Loneliness and Its Association with Depression, Aspiration Risk, and Conversation in Japanese Older Adults
Source: Healthcare (Basel). 2026 Jan 12;14(2):190. doi: 10.3390/healthcare14020190 (PMC12841345; doi:10.3390/healthcare14020190)
Supplement: Supplementary file 1 [file healthcare-14-00190-s001.zip]

Archive with 1 entries (1 files):
- healthcare-4053920-supplementary.pdf
